# Supplementary material for: Transient neuronal suppression for exploitation of new sensory evidence
Source: Nat Commun. 2022 Jan 10;13:23. doi: 10.1038/s41467-021-27697-4 (PMC8748884; doi:10.1038/s41467-021-27697-4)
Supplement: Supplementary file 4 — Source Data [file 41467_2021_27697_MOESM4_ESM.xlsx]

## Sheet: Figure1c
Figure 1c
	Monkey	PS	Coh	p_cr	sem_cr
0	Q	0	50	0.344498	0.0103971
1	Q	0	53	0.786644	0.00758271
2	Q	0	60	0.949458	0.00396915
3	Q	0	70	0.938251	0.00439821
4	Q	400	50	0.344498	0.0103971
5	Q	400	53	0.788336	0.00756718
6	Q	400	60	0.938182	0.00437936
7	Q	400	70	0.938044	0.00441246
8	Q	800	50	0.344498	0.0103971
9	Q	800	53	0.703043	0.00854686
10	Q	800	60	0.861167	0.00633299
11	Q	800	70	0.908528	0.00534676
12	P	0	50	0.517222	0.00689394
13	P	0	52	0.698789	0.0103078
14	P	0	57	0.938098	0.00540739
15	P	0	63	0.9675	0.00396607
16	P	400	50	0.517222	0.00689394
17	P	400	52	0.694584	0.010317
18	P	400	57	0.919558	0.00609992
19	P	400	63	0.925945	0.00587895
20	P	800	50	0.517222	0.00689394
21	P	800	52	0.661094	0.0106563
22	P	800	57	0.817629	0.00869345
23	P	800	63	0.840404	0.00823251

## Sheet: Figure1d
Figure 1d
	Monkey	PS	Coh	mean_rt	sem_rt
0	Q	0	50	1206.61	7.05436
1	Q	0	53	1100.55	5.21593
2	Q	0	60	686.86	3.87643
3	Q	0	70	411.969	2.49411
4	Q	400	50	1206.61	7.05436
5	Q	400	53	1146.96	4.52957
6	Q	400	60	896.241	2.78304
7	Q	400	70	749.778	1.56941
8	Q	800	50	1206.61	7.05436
9	Q	800	53	1208.61	4.22344
10	Q	800	60	1133.94	2.38352
11	Q	800	70	1079.41	1.50491
12	P	0	50	1430.53	10.47
13	P	0	52	1405.57	7.64453
14	P	0	57	1063.25	6.50425
15	P	0	63	725.178	5.11594
16	P	400	50	1430.53	10.47
17	P	400	52	1403.91	7.36285
18	P	400	57	1115.09	5.41288
19	P	400	63	873.33	4.40407
20	P	800	50	1430.53	10.47
21	P	800	52	1416.4	7.00161
22	P	800	57	1259.53	4.24932
23	P	800	63	1149.43	2.96541

## Sheet: Figure4c
Figure 4c
		12.5	37.5	62.5	87.5	112.5	137.5	162.5	187.5	212.5	237.5	262.5	287.5
Q
	3401	-0.0674128	0.0812192	-0.0788256	-0.163379	-0.312978	-0.618481	-0.796277	-0.682743	-0.444488	-0.187839	-0.0152545	0.192266
	4001	0.228799	0.267835	0.0551331	-0.179552	-0.119698	-0.451031	-0.470442	-0.505845	-0.101106	0.768342	0.873807	0.393896

## Sheet: Figure4e
Figure 4e
		12.5	37.5	62.5	87.5	112.5	137.5	162.5	187.5	212.5	237.5	262.5	287.5
Q	101	0.0058371	-0.00274498	-0.00474421	-0.0279056	0.00452789	0.00163376	-0.0297451	0.00188158	0.00450288	-0.00778742	-0.00261001	-0.00677985
	102	-0.0154591	-0.00988869	-0.0166747	-0.00306835	-0.0234311	-0.0146566	-0.0235355	-0.00782844	-0.00597762	-0.0177731	0.00470532	-0.00141411
	104	0.0226451	0.00840863	-0.0150787	-0.000182121	0.00349281	-0.0201632	-0.0211511	0.0176601	-0.0171195	0.00844799	0.041081	-0.0154885
	201	1.23344	-0.144142	-0.251986	0.292903	-0.366238	-0.241037	0.0107629	0.0984281	0.389644	0.529458	1.06036	1.42722
	302	0.0637753	0.457563	0.25473	0.370512	0.505985	-0.352203	-0.486513	-0.766231	-0.464778	-0.816513	-0.484911	-0.2156
	401	0.024191	0.017156	-0.0109197	0.0194056	0.0387292	0.00897625	-0.00539255	0.10671	-0.0348029	0.199517	0.188748	0.439178
	402	-0.10774	-0.144552	0.0525726	0.00970764	-0.354594	-0.03938	-0.17243	-0.162004	0.283857	0.0388722	-0.0209478	-0.468749
	403	-0.103959	-0.363966	0.0619765	0.0769001	0.380517	-0.204946	0.0196821	0.431176	0.29316	0.537872	1.0464	0.587914
	502	-0.325729	-0.177422	-0.552158	0.033465	-0.448213	-0.625958	-1.05209	-0.629339	-0.231524	-0.410546	-0.0669318	0.729661
	601	0.0424437	-0.0346566	0.175485	-0.088219	0.188118	-0.271689	0.222668	-0.166652	-0.327672	0.131004	-0.0525083	0.581252
	602	-0.0783507	-0.0130075	-0.0917444	0.0171379	-0.0145401	0.25239	0.156282	0.18913	-0.143245	0.319312	0.405616	0.431116
	702	0.725544	-0.212616	0.291102	-0.0435864	-0.00539839	-0.649514	-0.46522	-0.693642	-0.215397	-0.0967622	0.0958991	0.355189
	801	0.115564	0.128325	0.179608	0.0722844	0.437909	-0.332653	-0.46064	-0.416847	-0.84306	-0.167421	-0.615079	-0.755228
	901	-0.42618	-0.140578	-0.327638	0.292396	-0.241352	-0.382797	-0.996813	-0.218417	-0.311593	-0.0495365	0.536795	0.45329
	1001	-0.455711	0.291398	-0.215476	-0.196803	-0.35212	-0.380446	-0.780988	-0.132905	-0.390384	-0.02238	-0.213208	0.42218
	1101	-0.0847558	0.0250071	-0.379061	-0.171547	-0.668403	-0.588786	-1.2927	-1.0205	0.0900532	0.292536	0.702994	1.35062
	1203	0.712599	-0.290116	0.0869307	0.179675	0.144167	-0.560016	-0.365445	-0.710086	-0.732752	-0.255912	0.658291	1.46919
	1301	-0.480604	0.259818	0.368105	-0.218548	-1.22768	-2.00381	-2.0298	-3.6283	-2.22517	-0.867733	-0.487377	-0.500718
	1401	-0.102783	0.254725	0.521747	-0.126846	-0.0672212	-0.220313	-0.113722	-0.192993	-0.245877	0.26064	0.56741	1.23325
	1501	0.0554997	0.502244	0.072693	-0.0195837	0.0677858	-0.949195	-0.183476	-1.303	-1.29966	-0.704226	-0.880165	-1.4505
	1601	0.0917343	-0.228865	-0.0507053	-0.209559	-0.00358047	-0.0797522	-0.396972	-0.519662	-0.316696	0.478028	0.534997	0.41428
	1702	0.0970971	-0.00376296	0.0739936	0.114873	0.0630805	-0.0655373	0.0218442	0.069723	0.00639511	0.346639	0.163023	1.05293
	1803	-0.270875	0.127099	0.0270298	-0.15599	0.111631	-0.365735	-0.247818	-0.0984312	-0.0148275	-0.178812	-0.195641	0.0578762
	1901	-0.0466438	0.0695805	-0.316527	0.147998	-0.139696	-0.349866	-0.279433	-0.865919	-0.550801	-0.135367	-0.0142499	-0.524453
	2001	0.130233	-0.0422733	0.176398	-0.0328774	0.245761	-0.188904	-0.0387082	0.317241	0.671874	1.07338	1.74538	2.01254
	2101	0.120873	0.245067	0.0859489	0.145379	-0.118432	0.28748	-0.311573	0.136238	0.264607	0.78576	0.281219	0.474987
	2102	0.254438	0.193726	0.0618484	0.181596	-0.233333	-0.621282	-1.13887	-0.82292	0.256123	0.734705	1.55999	1.44918
	2201	-0.065944	0.385411	0.208109	-0.169276	0.21823	-0.133612	0.146277	-0.047473	-0.00278956	0.405471	0.084058	0.800394
	2301	0.115032	0.5405	0.391785	0.998655	0.378696	0.427969	-0.896833	-0.53522	-0.864879	-0.0664171	0.815385	1.06119
	2401	0.268417	-0.11244	-0.0263063	0.12869	-0.0418298	-0.522376	-0.226041	-0.0590284	-0.00132668	0.341537	0.601471	0.543447
	2501	0.391315	0.116038	0.0620536	-0.536206	0.135103	-0.195044	-1.09067	0.017312	-0.523629	-0.124715	0.567782	0.448426
	2601	-0.0964762	-0.115112	0.102607	0.10981	0.155938	-0.281452	-0.0622454	-0.266927	-0.190021	0.281182	0.744096	0.533353
	2602	0.0992889	0.603918	0.232036	0.278583	0.016808	-0.297999	-0.22799	-0.06792	-0.30207	-0.00961009	0.0167918	0.10342
	2701	0.161414	-0.0371989	0.161364	0.0665298	0.0423076	-0.37355	-0.199147	-0.822886	-0.434664	-0.417371	0.235049	0.173592
	2802	-0.0171072	0.253942	-0.371942	-0.222864	-0.0666706	0.0717716	0.466292	0.308436	0.889501	0.887463	0.736604	-0.249082
	2901	0.34142	-0.209785	0.0255119	0.114322	0.104653	-0.027353	-0.212179	0.22422	-0.269757	-0.192753	0.208775	0.082981
	3001	0.299532	0.302498	0.212598	-0.210067	0.0842081	0.481946	-0.364721	0.388225	-0.172985	0.2962	0.614386	0.00114769
	3101	0.504857	0.0781052	0.105814	0.209187	-0.220111	0.216086	-0.325966	-0.0535503	-0.101944	0.686486	0.0398781	0.648226
	3201	0.168989	-0.803412	-0.117293	0.0960311	-0.135702	-1.62428	-0.186402	-0.501529	0.586347	0.913384	0.749198	0.288111
	3301	-0.126017	0.0264696	0.167787	-0.217481	-0.422865	-0.491544	-0.635343	-0.554473	-0.202194	0.150006	0.157041	0.310311
	3401	-0.0674128	0.0812192	-0.0788256	-0.163379	-0.312978	-0.618481	-0.796277	-0.682743	-0.444488	-0.187839	-0.0152545	0.192266
	3501	-0.0489521	0.118957	0.21719	0.102627	0.0484786	-0.158746	-0.0211669	-0.0957178	0.394607	0.388569	0.876337	0.388466
	3601	-0.0834536	-0.0177672	-0.231238	-0.0818933	-0.31658	-0.62408	-0.503066	-1.22935	-0.33918	-0.532636	-0.809169	-0.234327
	3701	-0.0521346	-0.325341	-0.0400153	-0.142286	-0.263023	-0.441822	-0.118642	-0.344079	-0.115849	-0.0131794	-0.190638	0.0603182
	3801	-0.349754	0.270141	0.412983	0.0794676	-0.0996472	-1.27575	-0.00604651	-0.349932	-0.388625	0.742241	1.74256	1.2886
	3901	-0.0713487	-0.116048	-0.111653	-0.0297598	0.00366153	0.256718	-0.291519	0.0211589	0.159408	0.431778	0.625255	0.271382
	4001	0.228799	0.267835	0.0551331	-0.179552	-0.119698	-0.451031	-0.470442	-0.505845	-0.101106	0.768342	0.873807	0.393896
	4101	0.144547	0.0704746	-0.122444	0.502664	0.20078	0.434891	-0.0413914	-0.484821	-0.284143	0.027105	-0.763566	-0.596173
	4201	-0.11845	0.28998	-0.13938	0.0356202	0.0425337	-0.147864	-0.351324	-0.493944	-0.130967	-0.161343	0.00859046	0.445219
	4301	0.0520072	0.504201	-0.160833	0.163901	-0.213785	-0.472351	-0.483087	-0.0870994	0.0485428	0.602996	0.600974	0.8428
	4401	0.000511717	-0.0622558	0.106757	-0.37821	-0.394325	-0.66764	-0.189293	0.27722	0.137582	0.5093	0.265817	0.422538
	4501	-0.257971	0.10947	-0.237102	-0.000879262	-0.301544	-0.434087	-0.251134	-0.220401	0.0547317	-0.298101	0.174394	-0.287824
	4601	0.317371	-0.0839428	0.061964	-0.0306282	-0.521355	-0.296348	-0.407214	-0.268032	-0.081785	0.00486531	0.0694204	0.115036
	4701	0.102112	0.100425	0.318803	0.118257	-0.0324916	-0.0799392	-0.00188916	-0.167682	0.0333229	0.325492	0.586896	1.51855
	4802	-0.096341	0.239653	-0.377475	-0.323165	-0.111013	-0.413072	-0.968051	-0.651214	-0.0189985	0.404725	0.657416	0.713492
	4901	-0.0887045	0.168614	-0.250154	-0.00314357	-0.558368	-0.216045	-0.784045	-0.144764	0.0985804	0.900301	1.48102	1.70685
	6701	0.576655	0.052364	0.0714886	0.0354022	-0.185251	-0.415672	-0.286301	-0.114062	-0.21929	-0.337724	-0.279817	-1.14681
P	5601	0.113476	0.291632	0.0289662	0.161938	-0.499836	-0.821772	-0.6452	-0.546984	0.561598	1.44587	2.18881	1.77758
	5701	-0.660857	0.223538	0.192375	-0.192946	0.705001	0.091612	-0.717289	-0.00300423	0.154675	-0.730781	0.391327	0.155819
	5801	-0.0613717	-0.256455	-0.00537497	0.0651371	-0.833204	-0.83166	-0.536894	-0.503419	0.141099	-0.467277	-0.130847	1.10386
	5901	0.44348	0.615836	-0.103473	-0.163172	0.774853	1.08614	2.19672	1.53658	2.11669	2.26583	2.39141	3.06825
	6002	0.178049	0.0994682	0.270009	-0.567414	-0.483856	-0.566552	-1.58151	-0.838567	-0.334866	0.524274	0.219353	1.53331
	6101	-0.474708	0.294297	0.322549	-0.355931	-1.51696	-1.55228	-2.12062	-1.71464	-0.486882	-0.451916	1.57148	2.78683
	6201	-0.484809	-0.799841	-0.0217162	-0.0546594	-0.0929762	-1.23014	-0.360944	-0.451337	-0.152222	-0.532359	1.02422	0.623001
	6301	0.176006	0.577246	0.322433	0.415051	0.191797	-0.222747	-0.532342	-0.0870742	0.420892	1.13336	2.20876	1.954
	6401	-0.0762411	-0.435164	-0.204216	-0.779884	-0.794162	-0.677605	-0.625999	-0.849845	0.187147	1.32591	1.86757	1.60468
	6501	-0.0400416	-0.373735	0.145852	0.0724191	-0.304214	0.341084	0.193978	0.00152556	0.752027	0.135945	0.927608	0.973916
	6601	-0.497078	-0.690562	-0.399149	-0.375624	-0.766237	-1.035	-1.70801	-0.526966	-0.583019	0.951216	1.20266	2.46701
	6801	0.460935	0.470158	0.0990135	-0.472276	-0.235639	-0.438166	-1.07555	-0.0528663	-0.456033	0.733909	1.2192	1.25535
	6901	0.0897718	-0.0729733	0.152217	-0.379603	-0.290119	-0.178402	-0.363748	-0.728075	-0.241927	0.0762258	0.527458	0.66815
	7001	0.238728	-0.179468	0.0223044	-0.0793133	-0.150295	-0.882731	-0.152664	-1.19429	-0.201344	0.322361	1.30686	2.48521
	7101	0.525712	0.00352119	-0.371867	0.496402	-0.267619	0.0906743	-0.942989	-0.0170966	0.399857	0.0236057	-0.407761	1.0814
	7201	-0.193342	0.188024	-0.275041	0.104895	-0.428872	-0.505835	-1.71456	-1.04314	-1.04746	-0.958622	0.457408	-0.540747
	7301	-0.161959	0.0448908	0.227877	-0.418977	-0.896087	-1.37125	-1.24266	-1.52607	-0.538169	0.44842	1.01696	2.39774
	7401	-0.107328	0.428303	-0.226589	-0.987296	-0.308204	-1.56706	-1.38721	-1.22502	-0.55377	0.573736	1.95659	2.29873
	7501	-0.0604686	0.113967	-0.155463	-0.0139256	0.333168	0.0662668	0.21021	0.0949997	0.258178	0.156567	0.763729	1.75005
	7601	-0.279493	-0.248758	0.812927	-0.298599	0.272494	0.47841	0.90294	0.52645	0.422226	0.619746	0.694431	1.41824
	7701	0.0656146	-0.0129622	-0.0743192	0.283305	-0.238453	-0.349927	-0.306654	-0.637538	0.267369	0.128025	0.829996	0.697843
	7801	0.313296	0.158449	0.265511	-0.00693289	-0.107665	-1.12042	-0.861391	-0.534272	0.453813	0.791606	2.21724	1.26705
	7901	-0.0542771	0.220478	-0.0859743	-0.213348	-0.211584	-0.535356	-0.84195	-0.860865	-0.544997	-0.06695	0.292992	0.269962

## Sheet: Figure5f
Figure 5f
	monkey	cell	evidence_dip_index	stimulus_dip_index
0	Q	101	0.768596	0.445565
1	Q	102	0.926669	0.973843
2	Q	104	1.15084	0.721864
3	Q	201	0.770187	1.43883
4	Q	302	0.568824	1.05213
5	Q	401	0.623065	0.3007
6	Q	402	0.0823527	-0.616654
7	Q	403	0.856297	0.728566
8	Q	502	1.25069	0.249074
9	Q	601	0.242847	-0.833046
10	Q	602	-0.443954	-0.694386
11	Q	702	1.2095	1.13431
12	Q	801	0.445665	-0.191947
13	Q	901	1.33318	0.745006
14	Q	1001	1.21738	1.8068
15	Q	1101	1.1396	0.840934
16	Q	1203	0.776887	1.12714
17	Q	1301	0.823412	0.892726
18	Q	1401	0.737909	1.18634
19	Q	1501	0.0921539	0.98167
20	Q	1601	0.646372	1.29353
21	Q	1702	0.641127	1.01299
22	Q	1803	1.3397	0.648956
23	Q	1901	0.228999	0.591049
24	Q	2001	0.885284	1.25415
25	Q	2101	0.806174	-0.654439
26	Q	2102	1.31973	1.58684
27	Q	2201	0.549695	0.999203
28	Q	2301	0.671948	1.21524
29	Q	2401	1.45697	0.580226
30	Q	2501	1.28178	0.893965
31	Q	2601	0.816637	1.07249
32	Q	2602	1.21053	1.83083
33	Q	2701	0.526895	1.10976
34	Q	2802	-0.10654	-0.0705431
35	Q	2901	0.709235	0.695262
36	Q	3001	0.359037	0.283137
37	Q	3101	0.656395	1.07294
38	Q	3201	1.27502	1.27134
39	Q	3301	1.33911	1.27785
40	Q	3401	1.48682	1.32472
41	Q	3501	0.985012	0.673839
42	Q	3601	0.438233	1.29048
43	Q	3701	0.791438	-0.114318
44	Q	3801	1.05149	1.35102
45	Q	3901	0.452713	1.38345
46	Q	4001	1.19052	1.05529
47	Q	4101	-0.722478	-1.29467
48	Q	4201	0.780083	1.02571
49	Q	4301	1.42256	1.65628
50	Q	4401	1.2614	0.581215
51	Q	4501	0.969655	0.344796
52	Q	4601	1.12776	1.12626
53	Q	4701	0.635352	0.803564
54	Q	4802	1.24708	1.28734
55	Q	4901	0.935595	0.976864
56	Q	6701	0.424957	1.14787
57	P	5601	1.13201	0.705543
58	P	5701	0.639745	0.357776
59	P	5801	0.977913	0.794255
60	P	5901	-0.284547	0.0723239
61	P	6002	1.257	0.758054
62	P	6101	1.12287	0.584714
63	P	6201	1.01951	0.988924
64	P	6301	1.1616	0.125132
65	P	6401	0.731965	0.754871
66	P	6501	-0.0757492	0.62359
67	P	6601	1.10536	1.3037
68	P	6801	1.2813	1.42812
69	P	6901	0.555768	-0.0376179
70	P	7001	0.701001	1.01194
71	P	7101	0.939828	0.544823
72	P	7201	1.039	0.473774
73	P	7301	1.06389	1.4078
74	P	7401	1.16907	1.27942
75	P	7501	0.314177	-1.04355
76	P	7601	-0.495992	0.0353666
77	P	7701	0.93768	0.638738
78	P	7801	1.40377	1.36709
79	P	7901	1.22245	1.3006

## Sheet: Figure6o
Figure 6o
	Q		P
	mean_inrf	mean_outrf	mean_inrf	mean_outrf
-0.59	30.0984	29.0651	41.5817	39.4923
-0.57	31.5082	29.8669	41.8356	39.6235
-0.55	32.8194	30.302	42.6854	39.7105
-0.53	33.0137	31.1485	42.6029	40.3606
-0.51	33.2785	30.8521	42.0768	40.2289
-0.49	33.3317	30.7272	41.4424	39.4442
-0.47	33.1579	30.6426	40.7763	40.0019
-0.45	31.7893	30.0308	39.2269	39.6666
-0.43	31.0831	29.3032	38.9202	38.6043
-0.41	29.587	28.8545	38.6345	38.3162
-0.39	28.9856	28.0798	38.5721	38.9333
-0.37	28.4023	27.264	39.0661	38.5896
-0.35	28.15	26.6291	38.8271	39.4134
-0.33	28.1994	26.3707	38.7729	39.2928
-0.31	28.7468	26.7173	39.5229	39.6401
-0.29	28.7827	27.1516	39.9167	39.4723
-0.27	29.1317	27.311	40.1016	39.5967
-0.25	29.4246	27.7949	41.0126	38.8646
-0.23	29.6671	28.3051	41.4649	39.7772
-0.21	30.1238	28.5074	41.9067	40.0533
-0.19	30.6318	28.6783	42.3845	40.3165
-0.17	31.0626	29.5418	43.4662	40.5006
-0.15	31.6709	29.9878	43.425	41.2523
-0.13	31.9654	30.5836	43.8899	41.386
-0.11	32.387	30.6747	44.3317	42.199
-0.09	32.9813	30.6224	44.6984	42.6558
-0.07	33.8051	30.6896	44.8923	43.4492
-0.05	34.2117	31.5541	45.6304	44.0963
-0.03	34.8047	31.5609	46.9375	45.0112
-0.01	35.088	32.6479	48.6061	46.0063
0.01	35.3692	33.5936	50.1283	46.6354
0.03	35.2225	34.0255	50.8786	47.6821
0.05	35.5932	34.3963	51.6919	48.4554
0.07	35.3074	34.5978	52.2079	48.4146
0.09	34.2205	33.1241	51.0636	48.0358
0.11	32.6446	31.9892	50.5014	47.5154
0.13	31.2659	30.0039	49.5967	45.7253
0.15	30.4346	28.4758	49.4023	45.0977
0.17	31.8222	27.7984	50.3978	45.2776
0.19	35.7144	28.2282	53.6291	46.0808
0.21	42.0951	29.3195	58.8897	47.9263
0.23	48.422	30.505	65.9414	51.5279
0.25	54.768	31.1825	72.8818	54.5278
0.27	58.4676	31.1708	78.6724	56.8622
0.29	59.8322	30.7683	81.5058	58.9711
0.31	57.8055	29.567	80.2381	59.5909
0.33	53.614	28.493	76.2193	58.9426
0.35	47.4953	27.0871	69.9256	56.4291
0.37	41.2546	25.7262	61.4249	53.9816
0.39	34.4851	24.1605	53.8867	51.254
0.41	28.0579	23.0901	46.4828	48.7816
0.43	22.7419	22.5198	39.7925	47.062
0.45	18.2715	21.5632	34.0635	46.0318
0.47	14.589	21.2146	29.866	45.8362
0.49	11.8944	21.1032	25.9528	44.4743
0.51	10.2107	20.5618	23.0816	43.8786
0.53	9.18381	20.6702	19.8963	43.0471
0.55	8.41269	20.639	17.894	42.7315
0.57	8.11519	21.1915	16.4032	41.3786
0.59	7.99038	22.2513	15.165	41.2493
